# Supplementary material for: Research on the improvement path of grassroots social governance innovation performance in China——Qualitative comparative analysis based on 35 cases
Source: PLoS One. 2024 Feb 21;19(2):e0297587. doi: 10.1371/journal.pone.0297587 (PMC10881008; doi:10.1371/journal.pone.0297587)
Supplement: S1 Data — (XLS) [file pone.0297587.s001.xls]

## Sheet: Sheet1
caseid	Case	time	Achieve the set goal	Be replicated	Sustainable in time	Selected excellent cases	technological innovative ability	Technical facility support	Promotion by higher government	self-importance	government level	Pressure of inter-governmental competition	Public demand pressure	Openness of internal environment
case1	Tong 'an District, Xiamen: Building a miniature "closed system" for community governance	2014	1	1	1	1	61.38	1	1	1	0	1	1	9.15
case2	Rizhao City, Shandong Province: Build a four-level digital platform	2014	0	1	0	0	65.71	1	1	1	1	0	0	7.94
case3	Wuchang District, Wuhan City, Hubei Province: "three-community cooperation" promotes diverse community governance	2014	1	1	1	1	67.44	1	1	1	0	0	0	7.47
case4	Yangpu District, Shanghai: "Community Center"	2014	0	0	1	1	85.63	0	1	0	0	0	0	9.93
case5	Huaian City, Jiangsu Province, Letters and Calls Bureau: "126" new mode of letters and calls work	2011	1	1	1	1	77.13	1	1	1	1	1	1	9.26
case6	Xiangyang City, Hubei Province: public recommendation and competitive selection of county Party secretaries and county (district) chiefs	2011	0	0	0	1	67.44	0	0	0	1	1	0	7.47
case7	Liupanshui City, Guizhou Province: The "Three iron measures" of political and legal organs serve the non-public economy to promote social harmony	2013	0	0	0	1	41.24	0	0	1	1	0	0	4.85
case8	Zhejiang Provincial Civil Affairs Department: "Village rules promote harmony, social conventions ensure governance"	2017	0	1	1	1	74.26	0	0	0	1	1	0	9.97
case9	The Organization Department of the CPC Shaoxing Municipal Committee: Party building leads the rural revitalization "five-star standard 3A striving" working mechanism	2017	1	0	1	1	74.26	0	1	1	1	1	0	9.97
case10	Ningjiang District, Songyuan City, Jilin Province: Tuanjie Street strives to improve the community safety prevention system	2018	0	0	1	0	54.59	0	0	1	0	1	1	6.7
case11	Harbin City, Heilongjiang Province: Community neighborly center practice innovation	2019	1	1	1	0	56.05	0	1	0	1	0	0	6.14
case12	Deqing County, Zhejiang Province: urban and rural domestic waste treatment integration project	2011	1	1	0	1	74.26	0	1	1	0	0	1	9.97
case13	Hangzhou, Zhejiang Province: Urban brain "Hangzhou Solution"	2018	1	1	1	1	74.26	1	1	1	1	0	0	9.97
case14	Liyang City, Jiangsu Province: "people's hall" set up in every village	2018	1	0	1	1	77.13	0	1	0	1	1	1	9.26
case15	Tianya District, Sanya City, Hainan Province: "Joint Command Center"	2018	1	0	0	1	43.76	1	0	1	0	0	1	5.28
case16	Shenzhen Pingshan New District: the application of big data in social governance	2013	1	1	1	0	79.47	1	0	1	0	1	0	9.86
case17	Xigang District of Dalian City: 365 work system	2014	1	1	0	1	60.55	1	1	1	0	0	0	6.75
case18	Dongguan, Guangdong Province: Innovation and promotion of points-based management constantly improve the grass-roots governance system	2015	1	0	1	1	79.47	1	1	1	1	1	0	9.86
case19	Jinan City, Shandong Province: Establish the "four social linkage" mechanism	2015	0	1	1	0	65.71	1	1	1	1	0	0	7.94
case20	Nanjing, Jiangsu Province: Party Building Alliance of elderly care Service organizations	2015	0	0	1	0	77.13	0	0	0	1	0	0	9.26
case21	Yinchuan City, Ningxia: Party building leads grassroots governance	2019	0	0	0	1	46.68	1	0	1	1	0	0	5.14
case22	Inner Mongolia Autonomous Region: Building Safe Chifeng	2017	0	0	0	0	46.76	0	0	1	1	0	0	4.8
case23	Chengdu, Sichuan Province: Tianfu citizen Cloud "Top ten" citizen reputation series service projects	2020	1	0	1	0	62.47	1	1	1	0	1	1	7.08
case24	Shaoxing City, Zhejiang Province: remote convenience service center	2011	0	0	1	0	74.26	1	0	0	1	0	1	9.97
case25	Wuxi City, Jiangsu Province: The first river chief system in China	2007	1	1	1	0	77.13	0	1	1	1	0	1	9.26
case26	Wulong District of Chongqing: Optimizing grid governance to promote the construction of social governance system	2019	1	0	0	1	66.63	1	0	1	0	0	0	8.15
case27	Jiuquan City, Gansu Province: implement the working mode of "one office, four rooms and one center"	2017	1	0	0	1	51.38	1	1	1	1	0	1	4.54
case28	Donglan County, Hechi City, Guangxi Autonomous Region: Seven people, one station and one position working method	2017	0	0	0	1	44.84	0	0	0	0	0	0	6.43
case29	Guizhou Sandu Zhonghe: Explore the "1+2" work method to build the "Five Bridges" to build the "five homes"	2020	1	0	1	0	41.24	0	0	1	0	0	0	4.85
case30	Hefei, Anhui Province: Rule of law thinking improves people's livelihood	2017	1	0	1	1	66.46	1	1	1	1	0	1	7.09
case31	Yan 'an City, Shaanxi Province: implement the "problem wall + echo wall" system	2017	1	0	0	1	66.58	0	1	1	1	0	1	6.57
case32	Jinzhong City, Shanxi Province: "Five checks and five treatments" to improve the sense of gain in poverty alleviation	2017	1	0	0	1	50.85	0	1	1	1	0	1	5.66
case33	Songgang Street, Baoan District, Shenzhen City, Guangdong Province: "One grid multiple" grid grassroots governance	2018	1	1	1	1	79.47	1	1	1	0	0	1	9.86
case34	Jiangbei District, Ningbo City, Zhejiang Province: "One thing" integrated reform stimulates new momentum of grassroots governance	2021	1	0	1	1	74.26	0	1	0	0	1	0	9.97
case35	Hunchun City, Yanbian Prefecture, Jilin Province: Build a team of professional community workers	2021	1	0	0	1	54.59	1	0	1	1	0	1	6.7
